# Supplementary material for: Gene Copy-Number Polymorphism Caused by Retrotransposition in Humans
Source: PLoS Genet. 2013 Jan 24;9(1):e1003242. doi: 10.1371/journal.pgen.1003242 (PMC3554589; doi:10.1371/journal.pgen.1003242)
Supplement: Table S1 — Genomes used to discover retroCNVs absent from the reference genome. (XLS) [file pgen.1003242.s004.xls]

## Sheet: Sheet 1 - Table 1
Table S1: Genomes used to discover retroCNVs absent from the reference genome.
Sample	Bases sequenced (Gb)	Fold coverage	retroCNVs absent from reference meeting discovery criteria
NA12878	181137	58.4313	4
NA12892	142265	45.8919	0
NA19240	126464	40.7948	1
NA12891	122661	39.5681	4
NA19239	78071	25.1842	0
NA19238	55386	17.8665	0
AAC	28216	9.10194	1
NA07346	25148	8.11226	1
NA07347	24433	7.88161	1
NA12045	24272	7.82968	1
SJS	21631	6.97774	4
NA11918	20625	6.65323	1
NA11881	14049	4.53194	0
NA11894	12637	4.07645	0
NA11931	11717	3.77968	0
NA12287	11560	3.72903	0
NA12043	10576	3.41161	0
	*Human reference genome: 3.1 Gb
