# Supplementary material for: Gene Copy-Number Polymorphism Caused by Retrotransposition in Humans
Source: PLoS Genet. 2013 Jan 24;9(1):e1003242. doi: 10.1371/journal.pgen.1003242 (PMC3554589; doi:10.1371/journal.pgen.1003242)
Supplement: Table S2 — Coordinates of retrotransposed genes and their insertion sites (hg19). (XLS) [file pgen.1003242.s005.xls]

## Sheet: Table S2
Table S2: Coordinates of retrotransposed genes and their insertion sites (hg19).
Parent gene name	Validation status	Parent gene chromosome	Parent gene start	Parent gene end	Insertion chromosome	Insertion range start	Insertion range end	Insertion strand	Insertion type	Gene in which the retroCNV was inserted	Strand of gene in which retroCNV is inserted	Present in reference genome?	YRI individuals with retroCNV	Inferred derived allele frequency - YRI	CEU individuals with retroCNV	Inferred derived allele frequency - CEU	ASI individuals with retroCNV	Inferred derived allele frequency - ASI	Single-end only genomes with exon-exon junction evidence of retroCNV	Notes
CKS1B	Confirmed	chr1	154947118	154951725	chr5	61807580	61808309	-	intronic	IPO11	+	Yes	NA18486,NA18489,NA18498,NA18499,NA18501,NA18502,NA18504,NA18505,NA18507,NA18508,NA18510,NA18511,NA18516,NA18517,NA18519,NA18520,NA18522,NA18523,NA18853,NA18856,NA18858,NA18861,NA18870,NA18871,NA18907,NA18909,NA18912,NA18916,NA19093,NA19099,NA19102,NA19108,NA19114,NA19116,NA19129,NA19137,NA19138,NA19147,NA19172,NA19190,NA19225,NA19257	1*	NA06986,NA07000,NA07037,NA07051,NA07346,NA07347,NA07357,NA10847,NA10851,NA11829,NA11830,NA11831,NA11894,NA11918,NA11919,NA11920,NA11931,NA11992,NA11993,NA11994,NA11995,NA12003,NA12004,NA12006,NA12043,NA12044,NA12045,NA12144,NA12154,NA12155,NA12249,NA12287,NA12489,NA12716,NA12717,NA12749,NA12750,NA12751,NA12761,NA12763	1	NA18526,NA18532,NA18537,NA18542,NA18545,NA18547,NA18550,NA18552,NA18555,NA18558,NA18561,NA18562,NA18563,NA18564,NA18566,NA18570,NA18571,NA18572,NA18573,NA18576,NA18577,NA18579,NA18582,NA18592,NA18593,NA18603,NA18605,NA18608,NA18609,NA18638,NA18940,NA18942,NA18943,NA18944,NA18945,NA18947,NA18948,NA18949,NA18951,NA18952,NA18953,NA18956,NA18959,NA18960,NA18961,NA18964,NA18965,NA18973,NA18980,NA19005	1	NA	Polymorphic in LWK, ASW, YRI*
DHFR	Confirmed	chr5	79922045	79950800	chr18	23747811	23751321	-	intronic	PSMA8	+	Yes	NA18486,NA18501,NA18504,NA18505,NA18507,NA18508,NA18511,NA18520,NA18522,NA18523,NA18909,NA18916,NA19093,NA19114,NA19116,NA19129,NA19138,NA19172,NA19225,NA19257	0.302018	NA06986,NA07000,NA07037,NA07051,NA07346,NA07357,NA10847,NA10851,NA11829,NA11830,NA11831,NA11894,NA11918,NA11919,NA11920,NA11931,NA11992,NA11993,NA11994,NA11995,NA12003,NA12004,NA12043,NA12044,NA12045,NA12144,NA12154,NA12155,NA12249,NA12287,NA12489,NA12716,NA12717,NA12749,NA12750,NA12751,NA12761,NA12763	0.776393	NA18526,NA18532,NA18537,NA18542,NA18545,NA18547,NA18550,NA18552,NA18555,NA18558,NA18561,NA18562,NA18563,NA18564,NA18566,NA18570,NA18571,NA18572,NA18573,NA18576,NA18577,NA18579,NA18582,NA18592,NA18593,NA18603,NA18605,NA18608,NA18609,NA18638,NA18940,NA18942,NA18943,NA18944,NA18945,NA18947,NA18948,NA18949,NA18951,NA18952,NA18953,NA18956,NA18959,NA18960,NA18961,NA18964,NA18965,NA18973,NA18980,NA19005	1	NA
FAM103A1	Confirmed	chr15	83654995	83659423	chr6	166998987	167000150	-	intronic	RPS6KA2	-	Yes	NA18486,NA18489,NA18498,NA18499,NA18501,NA18502,NA18504,NA18505,NA18507,NA18508,NA18510,NA18511,NA18516,NA18517,NA18519,NA18520,NA18522,NA18523,NA18853,NA18856,NA18858,NA18861,NA18870,NA18871,NA18907,NA18909,NA18912,NA18916,NA19093,NA19099,NA19102,NA19108,NA19114,NA19116,NA19129,NA19138,NA19147,NA19172,NA19190,NA19225,NA19257	1*	NA06986,NA07000,NA07037,NA07051,NA07346,NA07347,NA07357,NA10847,NA10851,NA11829,NA11830,NA11831,NA11894,NA11918,NA11919,NA11920,NA11931,NA11992,NA11993,NA11994,NA11995,NA12003,NA12004,NA12006,NA12043,NA12044,NA12045,NA12144,NA12154,NA12155,NA12249,NA12287,NA12489,NA12716,NA12717,NA12749,NA12750,NA12761,NA12763	1*	NA18526,NA18532,NA18537,NA18542,NA18545,NA18547,NA18550,NA18552,NA18555,NA18558,NA18561,NA18562,NA18563,NA18564,NA18566,NA18570,NA18571,NA18572,NA18573,NA18576,NA18577,NA18579,NA18582,NA18592,NA18593,NA18603,NA18605,NA18608,NA18609,NA18638,NA18940,NA18942,NA18943,NA18944,NA18945,NA18947,NA18948,NA18949,NA18951,NA18952,NA18953,NA18956,NA18959,NA18960,NA18961,NA18964,NA18965,NA18973,NA18980,NA19005	1*	NA	Polymorphic YRI*, CEU*, MXL, ASI*, TSI
FAM133B	Not confirmed	chr7	92190072	92219706	chr5	60670885	60672859	+	intronic	ZSWIM6	+	Yes	NA18486,NA18489,NA18498,NA18499,NA18501,NA18502,NA18504,NA18505,NA18507,NA18508,NA18510,NA18511,NA18516,NA18517,NA18519,NA18520,NA18522,NA18523,NA18853,NA18856,NA18858,NA18861,NA18870,NA18871,NA18907,NA18909,NA18912,NA18916,NA19093,NA19099,NA19102,NA19108,NA19114,NA19116,NA19129,NA19137,NA19138,NA19147,NA19172,NA19190,NA19225,NA19257	1	NA06986,NA07000,NA07037,NA07051,NA07346,NA07347,NA07357,NA10847,NA10851,NA11829,NA11830,NA11831,NA11894,NA11918,NA11919,NA11920,NA11931,NA11992,NA11993,NA11994,NA11995,NA12003,NA12004,NA12006,NA12043,NA12044,NA12045,NA12144,NA12154,NA12155,NA12249,NA12287,NA12489,NA12716,NA12717,NA12749,NA12750,NA12751,NA12761,NA12763	1	NA18526,NA18532,NA18537,NA18542,NA18545,NA18547,NA18550,NA18552,NA18555,NA18558,NA18561,NA18562,NA18563,NA18564,NA18566,NA18570,NA18571,NA18572,NA18573,NA18576,NA18577,NA18579,NA18582,NA18592,NA18593,NA18603,NA18605,NA18608,NA18609,NA18638,NA18940,NA18942,NA18943,NA18944,NA18945,NA18947,NA18948,NA18949,NA18951,NA18952,NA18953,NA18956,NA18959,NA18960,NA18961,NA18964,NA18965,NA18973,NA18980,NA19005	1	NA	Polymorphic in CLM
GCSH	Confirmed	chr16	81115552	81129980	chr1	168024597	168025731	-	intronic	DCAF6	+	Yes	NA18489,NA18499,NA18501,NA18502,NA18504,NA18505,NA18508,NA18510,NA18511,NA18853,NA18856,NA18907,NA18909,NA18912,NA19099,NA19108,NA19138,NA19172,NA19190,NA19225	0.292893	NA06986,NA07000,NA07037,NA07051,NA07346,NA07347,NA07357,NA10847,NA11829,NA11830,NA11831,NA11894,NA11918,NA11919,NA11920,NA11931,NA11992,NA11993,NA11994,NA11995,NA12003,NA12004,NA12006,NA12043,NA12044,NA12045,NA12144,NA12154,NA12155,NA12249,NA12287,NA12489,NA12716,NA12717,NA12749,NA12750,NA12751,NA12761,NA12763	0.841886	NA18526,NA18532,NA18537,NA18542,NA18545,NA18550,NA18555,NA18558,NA18561,NA18562,NA18563,NA18564,NA18566,NA18570,NA18571,NA18572,NA18573,NA18576,NA18577,NA18579,NA18582,NA18592,NA18593,NA18603,NA18605,NA18608,NA18609,NA18638,NA18940,NA18942,NA18943,NA18944,NA18945,NA18947,NA18948,NA18949,NA18951,NA18952,NA18953,NA18956,NA18959,NA18960,NA18961,NA18964,NA18965,NA18973,NA18980,NA19005	0.8	NA
GNG10	Confirmed	chr9	114393632	114432526	chr11	10292761	10293730	-	intronic	SBF2	-	Yes	NA18486,NA18489,NA18498,NA18499,NA18501,NA18502,NA18504,NA18505,NA18507,NA18508,NA18510,NA18511,NA18516,NA18517,NA18520,NA18522,NA18523,NA18853,NA18856,NA18858,NA18870,NA18871,NA18907,NA18909,NA18912,NA18916,NA19093,NA19099,NA19102,NA19108,NA19114,NA19116,NA19129,NA19138,NA19147,NA19172,NA19190,NA19225	0.729499	NA07000,NA07037,NA07051,NA07346,NA07347,NA10851,NA11830,NA11831,NA11894,NA11918,NA11919,NA11931,NA11992,NA11993,NA11994,NA11995,NA12003,NA12004,NA12006,NA12043,NA12044,NA12045,NA12144,NA12154,NA12155,NA12249,NA12489,NA12717,NA12749,NA12750,NA12751,NA12761,NA12763	0.58167	NA18526,NA18532,NA18537,NA18542,NA18545,NA18550,NA18552,NA18555,NA18558,NA18561,NA18562,NA18563,NA18564,NA18566,NA18570,NA18573,NA18576,NA18577,NA18579,NA18592,NA18593,NA18603,NA18605,NA18608,NA18609,NA18638,NA18940,NA18943,NA18944,NA18945,NA18947,NA18948,NA18949,NA18951,NA18952,NA18956,NA18959,NA18960,NA18961,NA18964,NA18965,NA18973,NA19005	0.625834	NA
ITGB1	Confirmed	chr10	33189246	33247293	chr19	14732345	14733056	-	intronic	EMR3	-	Yes	NA18486,NA18498,NA18499,NA18501,NA18502,NA18504,NA18507,NA18508,NA18510,NA18511,NA18517,NA18519,NA18520,NA18853,NA18858,NA18916,NA19093,NA19108,NA19114,NA19129,NA19138,NA19147,NA19172,NA19190,NA19257	0.400855	NA06986,NA07000,NA07037,NA07051,NA07357,NA10847,NA10851,NA11829,NA11830,NA11831,NA11894,NA11919,NA11931,NA11992,NA11993,NA11994,NA11995,NA12003,NA12004,NA12043,NA12044,NA12045,NA12144,NA12154,NA12155,NA12249,NA12489,NA12716,NA12749,NA12750,NA12761,NA12763	0.60264	NA18526,NA18532,NA18537,NA18542,NA18545,NA18547,NA18550,NA18555,NA18558,NA18562,NA18563,NA18564,NA18570,NA18572,NA18573,NA18577,NA18579,NA18592,NA18593,NA18603,NA18605,NA18609,NA18638,NA18942,NA18944,NA18945,NA18948,NA18949,NA18951,NA18952,NA18953,NA18956,NA18959,NA18960,NA18964,NA18965,NA18973,NA19005	0.543565	NA
RPL13A	Not confirmed	chr19	49990865	49995565	chr10	98510023	98510680	+	intergenic		NA	Yes	NA18486,NA18489,NA18498,NA18499,NA18501,NA18502,NA18504,NA18505,NA18507,NA18508,NA18510,NA18511,NA18516,NA18517,NA18519,NA18520,NA18522,NA18523,NA18853,NA18856,NA18858,NA18861,NA18870,NA18871,NA18907,NA18909,NA18912,NA18916,NA19093,NA19099,NA19102,NA19108,NA19114,NA19116,NA19129,NA19137,NA19138,NA19147,NA19172,NA19190,NA19225,NA19257	1	NA06986,NA07000,NA07037,NA07051,NA07346,NA07347,NA07357,NA10847,NA10851,NA11829,NA11830,NA11831,NA11894,NA11918,NA11919,NA11920,NA11931,NA11992,NA11993,NA11994,NA11995,NA12003,NA12004,NA12006,NA12043,NA12044,NA12045,NA12144,NA12154,NA12155,NA12249,NA12287,NA12489,NA12716,NA12717,NA12749,NA12750,NA12751,NA12761,NA12763	1*	NA18526,NA18532,NA18537,NA18542,NA18545,NA18547,NA18550,NA18552,NA18555,NA18558,NA18561,NA18562,NA18563,NA18564,NA18566,NA18570,NA18571,NA18572,NA18573,NA18576,NA18577,NA18579,NA18582,NA18592,NA18593,NA18603,NA18605,NA18608,NA18609,NA18638,NA18940,NA18942,NA18943,NA18944,NA18945,NA18947,NA18948,NA18949,NA18951,NA18952,NA18953,NA18956,NA18959,NA18960,NA18961,NA18964,NA18965,NA18973,NA18980,NA19005	1	NA	Polymorphic in CEU*, TSI
RPL18A	Not confirmed	chr19	17970731	17974124	chr12	104659052	104659669	+	intronic	TXNRD1	+	Yes	NA18486,NA18489,NA18498,NA18499,NA18501,NA18502,NA18504,NA18505,NA18507,NA18508,NA18510,NA18511,NA18516,NA18517,NA18519,NA18520,NA18522,NA18523,NA18853,NA18856,NA18858,NA18861,NA18870,NA18871,NA18907,NA18909,NA18912,NA18916,NA19093,NA19099,NA19102,NA19108,NA19114,NA19116,NA19129,NA19138,NA19147,NA19172,NA19190,NA19225,NA19257	1*	NA06986,NA07000,NA07037,NA07051,NA07346,NA07347,NA07357,NA10847,NA10851,NA11829,NA11830,NA11831,NA11894,NA11918,NA11919,NA11920,NA11931,NA11992,NA11993,NA11994,NA11995,NA12003,NA12004,NA12006,NA12043,NA12044,NA12045,NA12144,NA12154,NA12155,NA12249,NA12489,NA12716,NA12717,NA12749,NA12750,NA12751,NA12761,NA12763	1*	NA18526,NA18532,NA18537,NA18542,NA18545,NA18547,NA18550,NA18552,NA18555,NA18558,NA18561,NA18562,NA18563,NA18564,NA18566,NA18570,NA18571,NA18572,NA18573,NA18576,NA18577,NA18579,NA18582,NA18592,NA18593,NA18603,NA18605,NA18608,NA18609,NA18638,NA18940,NA18942,NA18943,NA18944,NA18945,NA18947,NA18948,NA18949,NA18951,NA18952,NA18953,NA18956,NA18959,NA18960,NA18961,NA18964,NA18965,NA18973,NA18980,NA19005	1	NA	Polymorphic in YRI*, CEU*, MXL, TSI
RPL21	Confirmed	chr13	27825692	27830705	chr16	9250199	9250778	-	intergenic		NA	Yes	NA18489,NA18499,NA18501,NA18502,NA18504,NA18505,NA18508,NA18510,NA18511,NA18516,NA18517,NA18519,NA18520,NA18522,NA18523,NA18853,NA18856,NA18858,NA18861,NA18870,NA18871,NA18912,NA18916,NA19093,NA19099,NA19102,NA19108,NA19114,NA19116,NA19129,NA19138,NA19147,NA19172,NA19190,NA19225,NA19257	0.72265	NA06986,NA07000,NA07037,NA07051,NA07346,NA07347,NA07357,NA10847,NA10851,NA11829,NA11830,NA11831,NA11894,NA11918,NA11919,NA11920,NA11931,NA11992,NA11993,NA11994,NA11995,NA12003,NA12004,NA12006,NA12043,NA12044,NA12045,NA12144,NA12154,NA12155,NA12249,NA12489,NA12716,NA12717,NA12749,NA12750,NA12751,NA12761,NA12763	1	NA18526,NA18532,NA18537,NA18542,NA18545,NA18547,NA18550,NA18552,NA18555,NA18558,NA18561,NA18562,NA18563,NA18564,NA18566,NA18570,NA18571,NA18572,NA18573,NA18576,NA18577,NA18579,NA18582,NA18592,NA18593,NA18603,NA18605,NA18608,NA18609,NA18638,NA18940,NA18942,NA18943,NA18944,NA18945,NA18947,NA18948,NA18949,NA18951,NA18952,NA18953,NA18956,NA18959,NA18960,NA18961,NA18964,NA18965,NA18973,NA18980,NA19005	1	NA
RPL29	Not confirmed	chr3	52027644	52029958	chr6	118320091	118320745	+	intronic	SLC35F1	+	Yes	NA18489,NA18498,NA18499,NA18501,NA18504,NA18505,NA18507,NA18508,NA18510,NA18516,NA18517,NA18519,NA18520,NA18858,NA18861,NA18871,NA18907,NA18909,NA18912,NA19099,NA19102,NA19108,NA19114,NA19116,NA19129,NA19138,NA19147,NA19172,NA19190,NA19225	0.465478	NA06986,NA07000,NA07037,NA07051,NA07346,NA07347,NA07357,NA10847,NA10851,NA11829,NA11830,NA11831,NA11894,NA11918,NA11919,NA11920,NA11931,NA11992,NA11993,NA11994,NA11995,NA12003,NA12004,NA12006,NA12043,NA12044,NA12045,NA12144,NA12154,NA12155,NA12249,NA12287,NA12489,NA12716,NA12717,NA12749,NA12750,NA12751,NA12761,NA12763	1	NA18526,NA18532,NA18537,NA18542,NA18545,NA18547,NA18550,NA18552,NA18555,NA18558,NA18561,NA18562,NA18563,NA18564,NA18566,NA18570,NA18571,NA18572,NA18573,NA18576,NA18577,NA18579,NA18582,NA18592,NA18593,NA18603,NA18605,NA18608,NA18609,NA18638,NA18940,NA18942,NA18943,NA18944,NA18945,NA18947,NA18948,NA18949,NA18951,NA18952,NA18953,NA18956,NA18959,NA18960,NA18961,NA18964,NA18965,NA18973,NA18980,NA19005	1	NA
RPL3	Confirmed	chr22	39708887	39715670	chr14	99439148	99439638	-/+	intergenic		NA	Yes	NA18486,NA18489,NA18498,NA18499,NA18501,NA18502,NA18504,NA18505,NA18507,NA18508,NA18510,NA18511,NA18516,NA18517,NA18519,NA18520,NA18522,NA18523,NA18853,NA18856,NA18858,NA18861,NA18870,NA18871,NA18907,NA18909,NA18912,NA18916,NA19093,NA19099,NA19102,NA19108,NA19114,NA19116,NA19129,NA19137,NA19138,NA19147,NA19172,NA19190,NA19225,NA19257	1	NA06986,NA07000,NA07037,NA07051,NA07346,NA07347,NA07357,NA10847,NA10851,NA11829,NA11830,NA11831,NA11894,NA11918,NA11919,NA11920,NA11931,NA11992,NA11993,NA11994,NA11995,NA12003,NA12004,NA12006,NA12043,NA12044,NA12045,NA12144,NA12154,NA12155,NA12249,NA12287,NA12489,NA12716,NA12717,NA12749,NA12750,NA12751,NA12761,NA12763	1	NA18526,NA18532,NA18537,NA18542,NA18545,NA18547,NA18550,NA18552,NA18555,NA18558,NA18561,NA18562,NA18563,NA18564,NA18566,NA18570,NA18571,NA18572,NA18573,NA18576,NA18577,NA18579,NA18582,NA18592,NA18593,NA18603,NA18605,NA18608,NA18609,NA18638,NA18940,NA18942,NA18943,NA18944,NA18945,NA18947,NA18948,NA18949,NA18951,NA18952,NA18953,NA18956,NA18959,NA18960,NA18961,NA18964,NA18965,NA18973,NA18980,NA19005	1	NA	Polymorphic in LWK, CLM
RPL36A	Confirmed	chrX	100645878	100669128	chr11	16996261	16996591	-	intronic	PLEKHA7	-	Yes	NA18486,NA18499,NA18502,NA18505,NA18517,NA18519,NA18520,NA18522,NA18853,NA18861,NA18871,NA19116,NA19129,NA19137,NA19138,NA19190	0.219131	NA06986,NA07000,NA07346,NA07347,NA07357,NA10851,NA11829,NA11830,NA11894,NA11919,NA11920,NA11992,NA11993,NA11994,NA12003,NA12006,NA12043,NA12044,NA12045,NA12144,NA12155,NA12249,NA12489,NA12749,NA12750	0.387628	NA18537,NA18547,NA18558,NA18570,NA18571,NA18573,NA18608,NA18609,NA18943,NA18948,NA18960	0.122029	NA
RPL41	Rejected	chr12	56510374	56511616	chr5	55240443	55240878	+	intronic	IL6ST	-	Yes	NA18486,NA18489,NA18498,NA18499,NA18501,NA18502,NA18504,NA18505,NA18507,NA18508,NA18510,NA18511,NA18516,NA18517,NA18519,NA18520,NA18522,NA18523,NA18853,NA18856,NA18858,NA18861,NA18870,NA18871,NA18907,NA18909,NA18912,NA18916,NA19093,NA19099,NA19102,NA19108,NA19114,NA19116,NA19129,NA19137,NA19138,NA19147,NA19172,NA19190,NA19225,NA19257	1	NA06986,NA07000,NA07037,NA07051,NA07346,NA07347,NA07357,NA10847,NA10851,NA11829,NA11830,NA11831,NA11894,NA11918,NA11919,NA11920,NA11931,NA11992,NA11993,NA11994,NA11995,NA12003,NA12004,NA12006,NA12043,NA12044,NA12045,NA12144,NA12154,NA12155,NA12249,NA12287,NA12489,NA12716,NA12717,NA12749,NA12750,NA12751,NA12761,NA12763	1	NA18526,NA18532,NA18537,NA18542,NA18545,NA18547,NA18550,NA18552,NA18555,NA18558,NA18561,NA18562,NA18563,NA18564,NA18566,NA18570,NA18571,NA18572,NA18573,NA18576,NA18577,NA18579,NA18582,NA18592,NA18593,NA18603,NA18605,NA18608,NA18609,NA18638,NA18940,NA18942,NA18943,NA18944,NA18945,NA18947,NA18948,NA18949,NA18951,NA18952,NA18953,NA18956,NA18959,NA18960,NA18961,NA18964,NA18965,NA18973,NA18980,NA19005	1*	NA	Polymorphic in ASI*, TSI, LWK, CHS, GBR, FIN, PUR
RPS26	Not confirmed	chr12	56435686	56438007	chr17	43685906	43686369	+	intergenic		NA	Yes	NA18486,NA18489,NA18498,NA18499,NA18501,NA18502,NA18504,NA18505,NA18507,NA18508,NA18510,NA18511,NA18516,NA18517,NA18519,NA18520,NA18522,NA18523,NA18853,NA18856,NA18858,NA18861,NA18870,NA18871,NA18907,NA18909,NA18912,NA18916,NA19093,NA19099,NA19102,NA19108,NA19114,NA19116,NA19129,NA19137,NA19138,NA19147,NA19172,NA19190,NA19225,NA19257	1	NA06986,NA07000,NA07037,NA07051,NA07346,NA07347,NA07357,NA10847,NA10851,NA11829,NA11830,NA11831,NA11894,NA11918,NA11919,NA11920,NA11931,NA11992,NA11993,NA11994,NA11995,NA12003,NA12004,NA12006,NA12043,NA12044,NA12045,NA12144,NA12154,NA12155,NA12249,NA12287,NA12489,NA12716,NA12717,NA12749,NA12750,NA12751,NA12761,NA12763	1*	NA18526,NA18532,NA18537,NA18542,NA18545,NA18547,NA18550,NA18552,NA18555,NA18558,NA18561,NA18562,NA18563,NA18564,NA18566,NA18570,NA18571,NA18572,NA18573,NA18576,NA18577,NA18579,NA18582,NA18592,NA18593,NA18603,NA18605,NA18608,NA18609,NA18638,NA18940,NA18942,NA18943,NA18944,NA18945,NA18947,NA18948,NA18949,NA18951,NA18952,NA18953,NA18956,NA18959,NA18960,NA18961,NA18964,NA18965,NA18973,NA18980,NA19005	1*	NA	Polymorphic in CLM, ASI*, TSI, LWK, CEU*, CHS, GBR, PUR
RPS26	Confirmed	chr12	56435686	56438007	chr4	114135112	114135576	-	intronic	ANK2	+	Yes	NA18486,NA18489,NA18499,NA18501,NA18502,NA18505,NA18507,NA18508,NA18510,NA18511,NA18516,NA18517,NA18519,NA18520,NA18522,NA18523,NA18853,NA18856,NA18858,NA18861,NA18870,NA18871,NA18907,NA18909,NA18916,NA19093,NA19099,NA19102,NA19108,NA19114,NA19116,NA19129,NA19138,NA19147,NA19172,NA19190,NA19225,NA19257	0.839872	NA06986,NA07000,NA07037,NA07051,NA07346,NA07347,NA07357,NA10847,NA10851,NA11829,NA11830,NA11831,NA11894,NA11918,NA11919,NA11920,NA11931,NA11992,NA11993,NA11994,NA11995,NA12003,NA12004,NA12006,NA12043,NA12044,NA12045,NA12144,NA12154,NA12155,NA12249,NA12287,NA12489,NA12717,NA12749,NA12750,NA12751,NA12761,NA12763	0.841886	NA18526,NA18532,NA18537,NA18542,NA18545,NA18547,NA18550,NA18555,NA18558,NA18561,NA18562,NA18563,NA18564,NA18566,NA18570,NA18571,NA18572,NA18573,NA18576,NA18577,NA18579,NA18582,NA18592,NA18603,NA18605,NA18608,NA18609,NA18638,NA18940,NA18943,NA18945,NA18947,NA18948,NA18949,NA18951,NA18953,NA18956,NA18959,NA18960,NA18961,NA18964,NA18965,NA18973,NA18980,NA19005	0.75	NA
SDHC	Not confirmed	chr1	161284166	161334541	chr17	1760573	1761755	-	intronic	RPA1	+	Yes	NA18486,NA18489,NA18498,NA18499,NA18501,NA18502,NA18504,NA18505,NA18507,NA18508,NA18510,NA18511,NA18516,NA18517,NA18519,NA18520,NA18522,NA18523,NA18853,NA18856,NA18858,NA18861,NA18870,NA18871,NA18907,NA18909,NA18912,NA18916,NA19093,NA19099,NA19102,NA19108,NA19114,NA19116,NA19129,NA19137,NA19138,NA19147,NA19172,NA19190,NA19225,NA19257	1	NA06986,NA07000,NA07037,NA07051,NA07346,NA07347,NA07357,NA10847,NA10851,NA11829,NA11830,NA11831,NA11894,NA11918,NA11919,NA11920,NA11931,NA11992,NA11993,NA11994,NA11995,NA12003,NA12004,NA12006,NA12043,NA12044,NA12045,NA12144,NA12154,NA12155,NA12249,NA12287,NA12489,NA12716,NA12717,NA12749,NA12750,NA12751,NA12761,NA12763	1	NA18526,NA18532,NA18537,NA18542,NA18545,NA18547,NA18550,NA18552,NA18555,NA18558,NA18561,NA18562,NA18563,NA18564,NA18566,NA18570,NA18571,NA18572,NA18573,NA18576,NA18577,NA18579,NA18582,NA18592,NA18593,NA18603,NA18605,NA18608,NA18609,NA18638,NA18940,NA18942,NA18943,NA18944,NA18945,NA18947,NA18948,NA18949,NA18951,NA18952,NA18953,NA18956,NA18959,NA18960,NA18961,NA18964,NA18965,NA18973,NA18980,NA19005	1	NA	Polymorphic in MXL
SMS	Not confirmed	chrX	21958715	22012955	chr1	160864679	160866356	+	intergenic		NA	Yes	NA18486,NA18489,NA18498,NA18499,NA18501,NA18502,NA18504,NA18505,NA18507,NA18508,NA18510,NA18511,NA18516,NA18517,NA18519,NA18520,NA18522,NA18523,NA18853,NA18856,NA18858,NA18861,NA18870,NA18871,NA18907,NA18909,NA18912,NA18916,NA19093,NA19099,NA19102,NA19108,NA19114,NA19116,NA19129,NA19138,NA19147,NA19172,NA19190,NA19225,NA19257	1*	NA06986,NA07000,NA07037,NA07051,NA07346,NA07347,NA07357,NA10847,NA10851,NA11829,NA11830,NA11831,NA11894,NA11918,NA11919,NA11920,NA11931,NA11992,NA11993,NA11994,NA11995,NA12003,NA12004,NA12006,NA12043,NA12044,NA12045,NA12144,NA12154,NA12155,NA12249,NA12287,NA12489,NA12716,NA12717,NA12749,NA12750,NA12751,NA12761,NA12763	1*	NA18526,NA18532,NA18537,NA18542,NA18545,NA18547,NA18550,NA18552,NA18555,NA18558,NA18561,NA18562,NA18563,NA18564,NA18566,NA18570,NA18571,NA18572,NA18573,NA18576,NA18577,NA18579,NA18582,NA18592,NA18593,NA18603,NA18605,NA18608,NA18609,NA18638,NA18942,NA18943,NA18944,NA18945,NA18947,NA18948,NA18949,NA18951,NA18952,NA18953,NA18956,NA18959,NA18960,NA18961,NA18964,NA18965,NA18973,NA18980,NA19005	1	NA	Polymorphic in YRI*, CEU*, TSI
C14orf109	Confirmed	chr14	93651296	93653431	chr3	169729732	169729759	-	intergenic		NA	No	none	0	none	0	NA18572,NA18960,NA18961,NA19005	0.0434993	NA
CACNA1B	Not confirmed	chr9	140772241	141019076	chr1	147499917	147500462	?	intergenic		NA	No	NA18486,NA18489,NA18498,NA18499,NA18501,NA18502,NA18504,NA18505,NA18507,NA18508,NA18510,NA18511,NA18517,NA18519,NA18520,NA18522,NA18523,NA18853,NA18856,NA18858,NA18861,NA18870,NA18871,NA18907,NA18909,NA18912,NA18916,NA19093,NA19098,NA19099,NA19102,NA19108,NA19114,NA19116,NA19119,NA19129,NA19131,NA19137,NA19138,NA19147,NA19160,NA19172,NA19190,NA19200,NA19204,NA19207,NA19209,NA19225,NA19257	0.759808	NA06986,NA06994,NA07000,NA07037,NA07346,NA10851,NA11830,NA11831,NA11894,NA11918,NA11919,NA11992,NA11993,NA11994,NA12003,NA12006,NA12045,NA12154,NA12155,NA12287,NA12489,NA12716,NA12717,NA12749,NA12750,NA12751,NA12761,NA12763	0.436907	NA18526,NA18532,NA18537,NA18545,NA18547,NA18550,NA18552,NA18555,NA18558,NA18562,NA18564,NA18566,NA18570,NA18571,NA18573,NA18576,NA18577,NA18579,NA18582,NA18592,NA18593,NA18603,NA18605,NA18609,NA18638,NA18940,NA18942,NA18943,NA18944,NA18945,NA18947,NA18948,NA18949,NA18951,NA18952,NA18956,NA18959,NA18960,NA18964,NA18965,NA18968,NA18971,NA18974,NA18975,NA18976,NA18981,NA19005	0.599108	NA11832,NA11881,NA12005,NA12776,NA12828,NA12891,NA12892,NA18967,NA18972,NA19144,NA19153,NA19159,NA19201,NA19238
CBX3	Confirmed	chr7	26240831	26253227	chr15	40854166	40854191	-	intronic	C15orf57	-	No	NA18489,NA18501,NA18502,NA18505,NA18508,NA18511,NA18516,NA18517,NA18522,NA18523,NA18853,NA18871,NA18907,NA18909,NA19093,NA19099,NA19102,NA19108,NA19114,NA19137,NA19190,NA19225,NA19257	0.34808	NA06986,NA07000,NA07037,NA07051,NA07346,NA07347,NA11829,NA11830,NA11831,NA11918,NA11920,NA11992,NA11993,NA11994,NA11995,NA12006,NA12043,NA12044,NA12045,NA12144,NA12154,NA12155,NA12249,NA12489,NA12716,NA12717,NA12749,NA12750,NA12751,NA12761,NA12763	0.547089	NA18526,NA18532,NA18537,NA18542,NA18545,NA18547,NA18550,NA18552,NA18555,NA18558,NA18561,NA18562,NA18563,NA18564,NA18566,NA18570,NA18571,NA18572,NA18573,NA18577,NA18579,NA18582,NA18592,NA18593,NA18603,NA18605,NA18608,NA18609,NA18638,NA18940,NA18942,NA18943,NA18944,NA18945,NA18947,NA18948,NA18951,NA18952,NA18953,NA18956,NA18959,NA18961,NA18964,NA18980	0.680562	none
FBXL5	Not confirmed	chr4	15606007	15657035	chr13	40620249	40620275	+	intergenic		NA	No	NA18489,NA18505,NA18510,NA18519,NA18523,NA18909,NA19093,NA19099,NA19119,NA19137,NA19172,NA19190	0.158979	none	0	none	0	none
FOXK2	Not confirmed	chr17	80477594	80562483	chr6	159771977	159772000	-	intergenic		NA	No	NA18498	0.0119765	none	0	NA18542,NA18960,NA18981	0.0310957	none
GAPDH	Confirmed	chr12	6643657	6647536	chr5	56485970	56485994	-	intronic	GPBP1	+	No	none	0	none	0	NA18547,NA18579,NA18949	0.0310957	none
HNRNPC	Confirmed	chr14	21677295	21737638	chr6	114017509	114017537	+	intergenic		NA	No	NA18861	0.0122704	NA11995,NA12043	0.0274025	none	0	none
KRR1	Confirmed	chr12	75891419	75905418	chr10	23199446	23199474	+	intergenic		NA	No	none	0	none	0	NA18558,NA19005	0.0215079	none
LAPTM4B	Confirmed	chr8	98787809	98864830	chr6	167333951	167333973	+	intergenic		NA	No	none	0	NA07000,NA11894	0.0266715	none	0	NA12891
MATR3	Confirmed	chr5	138609441	138667366	chr12	113886996	113887027	-	intergenic		NA	No	none	0	NA07000,NA11931,NA11995,NA12751	0.0526691	none	0	none
MFF	Confirmed	chr2	228193394	228222549	chr15	93839688	93839714	-	intergenic		NA	No	NA18486,NA18499,NA18501,NA18505,NA18519,NA18523,NA18858,NA18871,NA19116,NA19131,NA19138,NA19152,NA19171,NA19172,NA19200,NA19204	0.197227	NA07051,NA10847,NA12003,NA12751	0.0555997	none	0	none
MIER1	Confirmed	chr1	67390578	67454302	chr16	77788935	77788972	-	intergenic		NA	No	NA18486,NA18489,NA18499,NA18505,NA18507,NA18508,NA18517,NA18519,NA18520,NA18522,NA18909,NA19093,NA19099,NA19102,NA19114,NA19257	0.219131	NA07346,NA12717,NA12750	0.0413974	none	0	none
POLR2C	Confirmed	chr16	57496551	57505921	chr2	11405231	11405267	+	intronic	ROCK2	-	No	NA18522	0.0129038	none	0	none	0	none
SKA3	Confirmed	chr13	21727734	21750741	chr11	108585737	108585763	-	intronic	DDX10	+	No	NA18499	0.0122704	NA11830,NA11931,NA11994,NA12044,NA12045,NA12249	0.0801338	NA18545,NA18550,NA18558,NA18564,NA18566,NA18572,NA18573,NA18576,NA18582,NA18603,NA18608,NA18943,NA18947,NA18953,NA18956,NA18960,NA18961,NA18964,NA18968,NA18973,NA18976,NA18980	0.245926	NA12891,NA18972
SLMO2	Confirmed	chr20	57608200	57617901	chr3	8869039	8869065	+	intergenic		NA	No	NA18511,NA18517,NA18858	0.0392311	none	0	none	0	none
TMEM126B	Confirmed	chr11	85339622	85347583	chr10	12256152	12256177	-	intronic	CDC123	NA	No	none	0	none	0	none	0	none	Polymorphic in PUR. Also, Exon-exon junction-spanning reads show that NA18502 and NA19131 also contain a retrocopy of TMEM126B, but it is not clear which copy they contain
TMEM126B	Confirmed	chr11	85339622	85347583	chrX	121150771	121150796	-	intergenic		+	No	NA18523	0.0132456	none	0	none	0	none	Exon-exon junction-spanning reads show that NA18502 and NA19131 also contain a retrocopy of TMEM126B, but it is not clear which copy they contain
TMEM66	Confirmed	chr8	29920631	29940649	chr1	191798702	191798728	-	intergenic		NA	No	none	0	NA07346,NA11831,NA12006,NA12045	0.0540947	none	0	NA12891
TYRO3	Not confirmed	chr15	41851220	41871536	chr13	44069808	44069836	-	intronic	ENOX1	-	No	NA18516,NA18907,NA19116,NA19207	0.0476467	NA06986,NA07346,NA07357,NA10851,NA11830,NA11831,NA11918,NA11931,NA11992,NA11994,NA12003,NA12043,NA12044,NA12154,NA12489,NA12763	0.225403	NA18532,NA18579,NA18608	0.0317542	NA11881,NA12776
UQCR10	Confirmed	chr22	30163358	30166402	chr1	109650628	109650654	-	exonic	C1orf194	-	No	NA18489,NA18861,NA19093,NA19129,NA19147	0.0614094	NA11829,NA11920,NA12044,NA12154	0.0526691	none	0	none
ZNF664	Confirmed	chr12	124457762	124499986	chr2	3931683	3931712	-	intergenic		NA	No	NA18520	0.0119765	NA06986,NA06994,NA07051,NA10847,NA10851,NA11994,NA12003,NA12750	0.10285	none	0	NA12005,NA12828
ACTR10	Not tested	chr14	58666833	58702354	unknown	unknown	unknown					No	NA19207	0.00966206	none	0	none	0	none
ANO5	Not tested	chr11	22214722	22304913	unknown	unknown	unknown					No	none	0	none	0	NA18532	0.00896879	none
ATP6V1G1	Not tested	chr9	117349994	117361152	unknown	unknown	unknown					No	none	0	NA11919	0.0122704	none	0	none
ATP9B	Not tested	chr18	76829397	77138283	unknown	unknown	unknown					No	NA18870	0.00966206	none	0	none	0	NA19238
BAIAP2L2	Not tested	chr22	38480896	38506676	unknown	unknown	unknown					No	NA18502	0.00966206	NA07051,NA11919,NA12287,NA12489,NA12750	0.0629574	NA18573,NA18960	0.0180195	none
BCLAF1	Not tested	chr6	136578001	136610989	unknown	unknown	unknown					No	NA18486,NA18489,NA18498,NA18499,NA18501,NA18502,NA18504,NA18505,NA18507,NA18508,NA18510,NA18516,NA18517,NA18519,NA18520,NA18522,NA18523,NA18853,NA18856,NA18858,NA18861,NA18870,NA18871,NA18907,NA18909,NA18912,NA18916,NA19093,NA19098,NA19099,NA19102,NA19108,NA19114,NA19116,NA19119,NA19129,NA19131,NA19137,NA19138,NA19147,NA19152,NA19160,NA19171,NA19172,NA19190,NA19200,NA19204,NA19207,NA19209,NA19225…	0.861325	NA06986,NA06994,NA07000,NA07037,NA07051,NA07346,NA07347,NA07357,NA10847,NA10851,NA11829,NA11830,NA11831,NA11894,NA11918,NA11919,NA11920,NA11992,NA11993,NA11994,NA11995,NA12003,NA12006,NA12044,NA12045,NA12144,NA12154,NA12155,NA12249,NA12287,NA12489,NA12716,NA12717,NA12749,NA12750,NA12751,NA12761,NA12763	0.729499	NA18526,NA18532,NA18537,NA18545,NA18547,NA18550,NA18552,NA18555,NA18558,NA18564,NA18566,NA18570,NA18571,NA18573,NA18576,NA18577,NA18579,NA18582,NA18592,NA18593,NA18603,NA18605,NA18609,NA18638,NA18940,NA18942,NA18943,NA18944,NA18945,NA18947,NA18948,NA18949,NA18951,NA18952,NA18953,NA18956,NA18959,NA18960,NA18961,NA18964,NA18965,NA18968,NA18971,NA18973,NA18974,NA18975,NA18976,NA18981,NA19005	0.646447	NA11832,NA11881,NA12005,NA12776,NA12813,NA12828,NA12891,NA12892,NA18967,NA18972,NA19144,NA19153,NA19159,NA19201,NA19210,NA19238,NA19239
BRK1	Not tested	chr3	10157333	10168874	unknown	unknown	unknown					No	NA18871	0.00966206	none	0	none	0	none
C2orf28	Not tested	chr2	27434899	27440046	unknown	unknown	unknown					No	NA19207	0.00966206	none	0	none	0	none
CAPN2	Not tested	chr1	223889295	223963720	unknown	unknown	unknown					No	NA18508	0.00966206	NA12287	0.0122704	none	0	none
CCDC146	Not tested	chr7	76751934	76924521	unknown	unknown	unknown					No	NA18499,NA18501,NA18858,NA18909,NA19093,NA19204,NA19209,NA19257	0.0801338	NA07037,NA07051,NA07346,NA11918,NA11993,NA11994,NA12003,NA12044,NA12045,NA12154,NA12716,NA12717,NA12750,NA12761	0.188497	NA18545,NA18547,NA18570,NA18577,NA18605,NA18609,NA18943,NA18952,NA18961,NA18968,NA18975	0.103579	NA11832,NA12828,NA18972,NA19153,NA19159,NA19201
CCDC66	Not tested	chr3	56591184	56655864	unknown	unknown	unknown					No	NA18489,NA18501,NA18502,NA18508,NA18511,NA18516,NA18517,NA18519,NA18523,NA18853,NA18858,NA18861,NA18870,NA18871,NA18907,NA19093,NA19102,NA19114,NA19119,NA19129,NA19138,NA19147,NA19152,NA19160,NA19171,NA19172,NA19200,NA19204,NA19207,NA19225,NA19257	0.364511	NA06986,NA06994,NA07000,NA07037,NA10851,NA11894,NA11919,NA11920,NA11992,NA11993,NA12003,NA12006,NA12154,NA12155,NA12287,NA12489,NA12716,NA12717,NA12749,NA12750,NA12751,NA12761	0.319254	NA18526,NA18558,NA18566,NA18577,NA18582,NA18609,NA18942,NA18944,NA18947,NA18956,NA18960,NA18961,NA18964,NA18968,NA18974,NA18975,NA18976,NA18981	0.176246	NA12776,NA12813,NA12828,NA12891,NA12892,NA18967,NA19201,NA19238
CHD7	Not tested	chr8	61591324	61780587	unknown	unknown	unknown					No	none	0	none	0	none	0	NA19238
CROCCP2	Not tested	chr1	16944751	16955147	unknown	unknown	unknown					No	NA19147	0.00966206	none	0	none	0	none
CXorf56	Not tested	chrX	118672112	118699397	unknown	unknown	unknown					No	none	0	none	0	NA18577	0.00896879	none
ECHDC2	Not tested	chr1	53361582	53387446	unknown	unknown	unknown					No	NA19207	0.00966206	none	0	none	0	none
EIF3M	Not tested	chr11	32605391	32624019	unknown	unknown	unknown					No	NA18508	0.00966206	none	0	none	0	none
EMID1	Not tested	chr22	29601953	29655586	unknown	unknown	unknown					No	none	0	none	0	none	0	NA12156
EXOC4	Not tested	chr7	132937823	133750514	unknown	unknown	unknown					No	none	0	none	0	NA18964	0.00896879	none
EXOSC8	Not tested	chr13	37574678	37583751	unknown	unknown	unknown					No	NA19207	0.00966206	none	0	none	0	none
FEZ2	Not tested	chr2	36779401	36825332	unknown	unknown	unknown					No	none	0	none	0	none	0	NA19210
FRG1B	Not tested	chr20	29611879	29634007	unknown	unknown	unknown					No	NA18489	0.00966206	none	0	none	0	none
FTSJ1	Not tested	chr11	63953525	63972075	unknown	unknown	unknown					No	NA18861	0.00966206	NA07357	0.0122704	none	0	none
GNA11	Not tested	chr19	3094408	3121470	unknown	unknown	unknown					No	NA18871	0.00966206	none	0	none	0	none
GNPTAB	Not tested	chr12	102139275	102224645	unknown	unknown	unknown					No	NA19102	0.00966206	none	0	none	0	none
HMSD	Not tested	chr18	61616588	61627646	unknown	unknown	unknown					No	none	0	none	0	none	0	NA19144
IPO9	Not tested	chr1	201798288	201853422	unknown	unknown	unknown					No	NA19200	0.00966206	none	0	none	0	none
KLRAQ1	Not tested	chr2	48667908	48742531	unknown	unknown	unknown					No	NA18489	0.00966206	none	0	none	0	none
KRTCAP2	Not tested	chr1	155141884	155145804	unknown	unknown	unknown					No	NA18502,NA19147,NA19257	0.0292747	none	0	none	0	none
MED6	Not tested	chr14	71050957	71067384	unknown	unknown	unknown					No	NA19200	0.00966206	none	0	none	0	none
METTL21A	Not tested	chr2	208473839	208489973	unknown	unknown	unknown					No	NA18489,NA18501,NA18502,NA18507,NA18508,NA18510,NA18516,NA18519,NA18520,NA18853,NA18856,NA18858,NA18861,NA18870,NA18871,NA18907,NA18909,NA18912,NA18916,NA19093,NA19099,NA19102,NA19131,NA19138,NA19147,NA19152,NA19172,NA19190,NA19200,NA19209,NA19225,NA19257	0.379826	NA06986,NA06994,NA07037,NA07051,NA10847,NA10851,NA11919,NA11920,NA11993,NA11995,NA12003,NA12044,NA12045,NA12155,NA12716,NA12749,NA12750,NA12761	0.251017	NA18526,NA18537,NA18547,NA18550,NA18552,NA18555,NA18562,NA18564,NA18570,NA18571,NA18573,NA18576,NA18577,NA18592,NA18603,NA18605,NA18609,NA18944,NA18945,NA18947,NA18948,NA18949,NA18952,NA18956,NA18959,NA18960,NA18961,NA18965,NA18968,NA18971,NA18973,NA18974,NA18976	0.35913	NA11832,NA12813,NA12891,NA18967,NA19144,NA19159,NA19201,NA19238
MTCH2	Not tested	chr11	47638858	47664206	unknown	unknown	unknown					No	NA18489,NA18498,NA18499,NA18501,NA18502,NA18505,NA18507,NA18508,NA18511,NA18517,NA18519,NA18520,NA18522,NA18523,NA18858,NA18861,NA18870,NA18871,NA18907,NA18909,NA18916,NA19093,NA19098,NA19099,NA19108,NA19114,NA19119,NA19129,NA19131,NA19138,NA19147,NA19160,NA19190,NA19200,NA19207,NA19209,NA19225,NA19257	0.481125	NA06986,NA06994,NA07000,NA07037,NA07051,NA07347,NA07357,NA10851,NA11894,NA11931,NA11993,NA11995,NA12004,NA12006,NA12043,NA12044,NA12045,NA12144,NA12249,NA12287,NA12489,NA12716,NA12717,NA12749,NA12750,NA12751,NA12763	0.415651	NA18532,NA18537,NA18545,NA18550,NA18552,NA18555,NA18558,NA18562,NA18564,NA18566,NA18570,NA18571,NA18573,NA18576,NA18592,NA18593,NA18603,NA18609,NA18940,NA18942,NA18944,NA18947,NA18948,NA18951,NA18956,NA18960,NA18961,NA18964,NA18965,NA18968,NA18971,NA18973,NA18974,NA18975,NA18976,NA18981,NA19005	0.417518	NA11832,NA11881,NA12156,NA12891,NA12892,NA18967,NA18972,NA19144,NA19153,NA19159,NA19201,NA19239
MYO7A	Not tested	chr11	76839310	76926286	unknown	unknown	unknown					No	NA18498	0.00966206	none	0	none	0	none
NBPF15	Not tested	chr1	148558188	148596267	unknown	unknown	unknown					No	NA18916	0.00966206	NA12287,NA12749	0.0246952	NA18965	0.00896879	none
NDUFS1	Not tested	chr2	206987803	207024243	unknown	unknown	unknown					No	none	0	none	0	NA18582	0.00896879	none
NFU1	Not tested	chr2	69623252	69664753	unknown	unknown	unknown					No	NA18501,NA19108,NA19225	0.0292747	NA12750,NA12763	0.0246952	none	0	NA11832,NA12891,NA19144
OVCH2	Not tested	chr11	7712444	7727941	unknown	unknown	unknown					No	NA18507,NA18508,NA18520,NA18522,NA18523,NA18853,NA18858,NA18861,NA18870,NA18909,NA19093,NA19102,NA19108,NA19114,NA19116,NA19138,NA19171,NA19200,NA19209	0.203372	NA06986,NA06994,NA07037,NA07346,NA10847,NA10851,NA11829,NA11919,NA11920,NA11993,NA11995,NA12003,NA12006,NA12044,NA12154,NA12287,NA12489,NA12716,NA12750,NA12751,NA12761,NA12763	0.319254	NA18526,NA18537,NA18545,NA18550,NA18552,NA18562,NA18570,NA18573,NA18576,NA18582,NA18592,NA18609,NA18942,NA18943,NA18944,NA18945,NA18951,NA18953,NA18956,NA18965,NA18971,NA18973,NA18974,NA18975,NA18976,NA18981	0.268075	NA12813,NA12891,NA12892,NA18967,NA19144,NA19153,NA19201,NA19210,NA19239
PCOLCE2	Not tested	chr3	142536702	142608045	unknown	unknown	unknown					No	none	0	NA11994	0.0122704	none	0	none
PPT1	Not tested	chr1	40538382	40563142	unknown	unknown	unknown					No	NA19108	0.00966206	none	0	none	0	none
RBM3	Not tested	chrX	48432741	48439553	unknown	unknown	unknown					No	none	0	none	0	NA18562	0.00896879	none
RSPO1	Not tested	chr1	38076951	38100595	unknown	unknown	unknown					No	NA18486,NA18489,NA18498,NA18499,NA18502,NA18507,NA18508,NA18510,NA18511,NA18517,NA18519,NA18520,NA18523,NA18853,NA18871,NA18909,NA18912,NA19099,NA19102,NA19108,NA19114,NA19116,NA19129,NA19138,NA19147,NA19207,NA19209,NA19225	0.320634	NA06986,NA06994,NA07000,NA07037,NA07051,NA07346,NA10847,NA10851,NA11829,NA11894,NA11918,NA11919,NA11920,NA11993,NA11995,NA12003,NA12043,NA12045,NA12154,NA12155,NA12489,NA12716,NA12750,NA12761,NA12763	0.375305	NA18526,NA18537,NA18547,NA18550,NA18558,NA18566,NA18571,NA18573,NA18576,NA18579,NA18582,NA18592,NA18603,NA18605,NA18609,NA18940,NA18944,NA18949,NA18952,NA18953,NA18964,NA18965,NA18968,NA18973,NA18975,NA18976,NA18981,NA19005	0.292893	NA11832,NA12005,NA12892,NA18967,NA18972,NA19144,NA19159,NA19201,NA19239
SIKE1	Not tested	chr1	115312100	115323308	unknown	unknown	unknown					No	none	0	none	0	NA18609,NA18942	0.0180195	none
SMAD4	Not tested	chr18	48556583	48611412	unknown	unknown	unknown					No	none	0	NA11918	0.0122704	none	0	none
SP8	Not tested	chr7	20821903	20826505	unknown	unknown	unknown					No	none	0	NA12761	0.0122704	none	0	none
SPTLC1	Not tested	chr9	94793427	94877690	unknown	unknown	unknown					No	NA19093	0.00966206	none	0	none	0	none
SSBP2	Not tested	chr5	80715672	81047072	unknown	unknown	unknown					No	none	0	NA11931	0.0122704	none	0	none
STIP1	Not tested	chr11	63953587	63972020	unknown	unknown	unknown					No	none	0	none	0	NA18579	0.00896879	none
THOC2	Not tested	chrX	122734412	122866904	unknown	unknown	unknown					No	NA19119	0.00966206	none	0	none	0	none
TMEM5	Not tested	chr12	64173637	64202887	unknown	unknown	unknown					No	NA18907	0.00966206	none	0	none	0	NA19238
UQCRC1	Not tested	chr3	48636432	48647098	unknown	unknown	unknown					No	NA18517,NA18523	0.0194193	none	0	none	0	none
UVRAG	Not tested	chr11	75526212	75855282	unknown	unknown	unknown					No	none	0	none	0	none	0	NA19210
WAC	Not tested	chr10	28821427	28909925	unknown	unknown	unknown					No	NA19147	0.00966206	none	0	none	0	none
ZNF14	Not tested	chr19	19821277	19843921	unknown	unknown	unknown					No	none	0	none	0	NA18948	0.00896879	none
*Allele estimates are based on HWE assumption based on the fraction of individuals containing the retroCNV (as either homozygotes or heterozygotes). RetroCNVs present in all individuals are therefore estimated to have an allele frequency of 1, even though a small number of individuals may be heterozygous. See "Estimating allele frequencies of retroCNVs" in Materials and Methods.
