# Supplementary material for: Gene Copy-Number Polymorphism Caused by Retrotransposition in Humans
Source: PLoS Genet. 2013 Jan 24;9(1):e1003242. doi: 10.1371/journal.pgen.1003242 (PMC3554589; doi:10.1371/journal.pgen.1003242)
Supplement: Table S3 — Genomes used for experimental validation. (XLS) [file pgen.1003242.s006.xls]

## Sheet: Sheet1
Table S3: Genomes used for experimental validation.
RetroCNV validation
Parent gene name	Genomes with confirmation	Genomes with rejection	Genome with no product
C14orf109	NA18960,NA19005
CACNA1B			NA18523,NA18558
CBX3	NA12878
CKS1B	NA19239
DHFR	NA12878
FAM103A1	NA19238,NA19240
FAM133B	HG01342
FBXL5			NA18523,NA18908
FOXK2			NA18498,NA18960
GAPDH	NA18547,NA18949
GCSH	SJS
GNG10	AAC
HNRNPC	NA12878
ITGB1	NA12413,NA18523
KRR1	NA18558,NA19005
LAPTM4B	NA07000,NA12891
MATR3	NA07000,NA12751
MFF	NA18523,NA18858
MIER1	SJS
POLR2C	NA18522
RPL13A	NA12342,NA20518
RPL18A	NA12413
RPL21	NA18909,NA20341
RPL29	NA12342,NA20807
RPL3	NA19430,NA19463
RPL36A	NA12878
RPL41		NA19470,NA20807
RPS26 (chr 17)	NA20807,NA205091
RPS26 (chr 4)	AAC,SSJ,NA12878
SDHC	NA19681
SKA3	NA12878
SLMO2	NA18511,NA18858
SMS	NA20509,NA20518
TMEM126B.1	HG00734,HG01061
TMEM126B.2	NA19380,NA19463
TMEM66	NA07346,NA12891,NA12878
TYRO3	AAC,SSJ,NA12878
UQCR10	NA12878
ZNF664	NA10847,NA12003
Genotype validation
Parent gene name	Genomes examined
DHFR	NA07000,NA07346,NA10847,NA12003,NA12342,NA12413,NA12751,NA12878,NA12891,NA12892,NA18498,NA18511,NA18522,NA18523,NA18547,NA18558,NA18858,NA18909,NA18949,NA18960,NA19005,NA19238,NA19239,NA19240,NA19380,NA19430,NA19463,NA19470,NA19681,NA20341,NA20509,NA20518,NA20807,HG00734,HG01061,HG01342
GNG10	NA07000,NA07346,NA10847,NA12003,NA12342,NA12413,NA12751,NA12878,NA12891,NA12892,NA18498,NA18511,NA18522,NA18523,NA18547,NA18558,NA18858,NA18909,NA18949,NA18960,NA19005,NA19238,NA19239,NA19240,NA19380,NA19430,NA19463,NA19470,NA19681,NA20341,NA20509,NA20518,NA20807,HG00734,HG01061,HG01342
