# Supplementary material for: Gene Copy-Number Polymorphism Caused by Retrotransposition in Humans
Source: PLoS Genet. 2013 Jan 24;9(1):e1003242. doi: 10.1371/journal.pgen.1003242 (PMC3554589; doi:10.1371/journal.pgen.1003242)
Supplement: Table S4 — RetroCNVs and genome sequences examined in each analysis. (XLS) [file pgen.1003242.s007.xls]

## Sheet: Sheet1
Table S4: RetroCNVs and genome sequences examined in each analysis
	Discovery of retroCNVs present in the reference genome	Discovery of insertion sites of retroCNVs absent from the reference	Discovery using exon-exon junction-spanning reads	Allele frequency spectra; number of retroCNVs differing in copy-number between two individuals	Insertion point analyses	Selection analysis
Set of genomes examined
AAC+SJS	+	+	-	-	N/A	-
15 discovery genomes from 1000 Genomes (partially overlaps with the set below)	+	+	-	-	N/A	-
Paired-end genomes from 1000 Genomes (including 41 CEU, 52 YRI, and 56 ASI)	+	-	+	+	N/A	+
Single-end only genomes from 1000 Genomes	-	-	+	-	N/A	-
Set of retroCNVs examined
All 91 retroCNVs	N/A	N/A	N/A	+	-	-
39 retroCNVs with known insertion site	N/A	N/A	N/A	+	+	-
38 autosomally-inserted retroCNVs	N/A	N/A	N/A	+	+	+
Allele frequency estimation method
Inferred from exon-exon junction and insertion site-spanning reads, assuming HWE	N/A	N/A	N/A	+	N/A	-
Estimated directly from insertion site-spanning reads	N/A	N/A	N/A	-	N/A	+
