# Supplementary material for: Gene Copy-Number Polymorphism Caused by Retrotransposition in Humans
Source: PLoS Genet. 2013 Jan 24;9(1):e1003242. doi: 10.1371/journal.pgen.1003242 (PMC3554589; doi:10.1371/journal.pgen.1003242)
Supplement: Table S6 — Movements of retroCNVs and fixed retrogenes to the X chromosome and to the autosomes. (XLS) [file pgen.1003242.s009.xls]

## Sheet: Table S6
Table S6: Movements of retroCNVs and fixed retrogenes to the X chromosome and to the autosomes.
	retroCNVs	Retrogenes from Emerson et al. (ref. [29]), Table 1
->X	1	13
->A	38	81
