# Supplementary material for: Gene Copy-Number Polymorphism Caused by Retrotransposition in Humans
Source: PLoS Genet. 2013 Jan 24;9(1):e1003242. doi: 10.1371/journal.pgen.1003242 (PMC3554589; doi:10.1371/journal.pgen.1003242)
Supplement: Table S7 — Movements of retroCNVs and fixed retrogenes originating on the X chromosome and originating on the autosomes, including retroCNVs with an unknown insertion site. (XLS) [file pgen.1003242.s010.xls]

## Sheet: Table S7
Table S7: Movements of retroCNVs and fixed retrogenes originating on the X chromosome and originating on the autosomes, including retroCNVs with an unknown insertion site.
	retroCNVs	Retrogenes from Emerson et al. (ref. [29]), Table 1	Retrogenes from Potrzebowski et al. (ref. [35]), Table S1
X->	5	15	23
A->	86	79	71
