# Supplementary material for: Gene Copy-Number Polymorphism Caused by Retrotransposition in Humans
Source: PLoS Genet. 2013 Jan 24;9(1):e1003242. doi: 10.1371/journal.pgen.1003242 (PMC3554589; doi:10.1371/journal.pgen.1003242)
Supplement: Table S8 — Genotypes of two parent-offspring trios. (XLS) [file pgen.1003242.s011.xls]

## Sheet: Sheet 1 - Table 1
Table S8: Genotypes of two parent-offspring trios.
	NA12878	NA12891	NA12892	NA19240	NA19238	NA19239
CKS1B	HOMO_PRES	HOMO_PRES	HOMO_PRES	HOMO_PRES	HOMO_PRES	HETERO
DHFR	HOMO_PRES	HOMO_PRES	HOMO_PRES	HOMO_PRES	HOMO_PRES	HOMO_PRES
FAM103A1	HOMO_PRES	HOMO_PRES	HOMO_PRES	HETERO	HETERO	HETERO
FAM133B	HOMO_PRES	HOMO_PRES	HOMO_PRES	HOMO_PRES	HOMO_PRES	HOMO_PRES
GCSH	HETERO	HETERO	HETERO	HETERO	HETERO	HETERO
GNG10	HETERO	HOMO_ABS	HOMO_PRES	HETERO	HOMO_PRES	HETERO
ITGB1	HOMO_PRES	HOMO_PRES	HOMO_PRES	HOMO_PRES	HOMO_PRES	HOMO_PRES
RPL13A	HOMO_PRES	HOMO_PRES	HOMO_PRES	HOMO_PRES	HOMO_PRES	HOMO_PRES
RPL18A	HOMO_PRES	HOMO_PRES	HOMO_PRES	HOMO_PRES	HOMO_PRES	HOMO_PRES
RPL21	HOMO_PRES	HOMO_PRES	HOMO_PRES	HETERO	HETERO	HOMO_PRES
RPL29	HOMO_PRES	HOMO_PRES	HOMO_PRES	HOMO_PRES	HOMO_PRES	HOMO_PRES
RPL3	HOMO_PRES	HOMO_PRES	HOMO_PRES	HOMO_PRES	HOMO_PRES	HOMO_PRES
RPL36A	HETERO	HETERO	HETERO	HOMO_ABS	HOMO_ABS	HOMO_ABS
RPL41	HOMO_PRES	HOMO_PRES	HOMO_PRES	HOMO_PRES	HOMO_PRES	HOMO_PRES
RPS26.chr17	HOMO_PRES	HOMO_PRES	HOMO_PRES	HOMO_PRES	HOMO_PRES	HOMO_PRES
RPS26.chr4	HETERO	HETERO	HOMO_PRES	HOMO_PRES	HETERO	HOMO_PRES
SDHC	HOMO_PRES	HOMO_PRES	HOMO_PRES	HOMO_PRES	HOMO_PRES	HOMO_PRES
SMS	HOMO_PRES	HOMO_PRES	HOMO_PRES	HOMO_PRES	HOMO_PRES	HOMO_PRES
C14orf109	HOMO_ABS	HOMO_ABS	HOMO_ABS	HOMO_ABS	HOMO_ABS	HOMO_ABS
CACNA1B	-	-	-	-	-	-
CBX3	HETERO	HOMO_PRES	HETERO	HETERO	HOMO_PRES	HOMO_ABS
FBXL5	HOMO_ABS	HOMO_ABS	HOMO_ABS	HOMO_ABS	HOMO_ABS	HOMO_ABS
FOXK2	HOMO_ABS	HOMO_ABS	HOMO_ABS	HOMO_ABS	HOMO_ABS	HOMO_ABS
GAPDH	HOMO_ABS	HOMO_ABS	HOMO_ABS	HOMO_ABS	HOMO_ABS	HOMO_ABS
HNRNPC	HETERO	HOMO_ABS	HETERO	HOMO_ABS	HOMO_ABS	HOMO_ABS
KRR1	HOMO_ABS	HOMO_ABS	HOMO_ABS	HOMO_ABS	HOMO_ABS	HOMO_ABS
LAPTM4B	HOMO_ABS	HETERO	HOMO_ABS	HOMO_ABS	HOMO_ABS	HOMO_ABS
MATR3	HOMO_ABS	HOMO_ABS	HOMO_ABS	HOMO_ABS	HOMO_ABS	HOMO_ABS
MFF	HOMO_ABS	HOMO_ABS	HOMO_ABS	HOMO_ABS	HETERO	HOMO_ABS
MIER1	HOMO_ABS	HOMO_ABS	HOMO_ABS	HOMO_ABS	HOMO_ABS	HOMO_ABS
POLR2C	HOMO_ABS	HOMO_ABS	HOMO_ABS	HOMO_ABS	HOMO_ABS	HOMO_ABS
SKA3	HETERO	HETERO	HOMO_ABS	HOMO_ABS	HOMO_ABS	HOMO_ABS
SLMO2	HOMO_ABS	HOMO_ABS	HOMO_ABS	HOMO_ABS	HOMO_ABS	HOMO_ABS
TMEM126B	HOMO_ABS	HOMO_ABS	HOMO_ABS	HOMO_ABS	HOMO_ABS	HOMO_ABS
TMEM126B	HOMO_ABS	HOMO_ABS	HOMO_ABS	HOMO_ABS	HOMO_ABS	HOMO_ABS
TMEM66	HOMO_ABS	HETERO	HOMO_ABS	HOMO_ABS	HOMO_ABS	HOMO_ABS
TYRO3	HOMO_ABS	HOMO_ABS	HOMO_ABS	HOMO_ABS	HOMO_ABS	HOMO_ABS
UQCR10	HETERO	HETERO	HOMO_ABS	HOMO_ABS	HOMO_ABS	HOMO_ABS
ZNF664	HOMO_ABS	HOMO_ABS	HOMO_ABS	HOMO_ABS	HOMO_ABS	HOMO_ABS
